# Supplementary material for: Explainable AI for Intraoperative Motor-Evoked Potential Muscle Classification in Neurosurgery: Bicentric Retrospective Study
Source: J Med Internet Res. 2025 Mar 24;27:e63937. doi: 10.2196/63937 (PMC11976170; doi:10.2196/63937)
Supplement: Multimedia Appendix 4 [file jmir_v27i1e63937_app4.zip]

Archive with 13 entries (12 files):
- Code_Muscle_Identification_Evaluation/
- __MACOSX/._Code_Muscle_Identification_Evaluation
- Code_Muscle_Identification_Evaluation/Random_Forest_Testing_Script.ipynb
- __MACOSX/Code_Muscle_Identification_Evaluation/._Random_Forest_Testing_Script.ipynb
- Code_Muscle_Identification_Evaluation/2D_CNN_Evaluation_Script.ipynb
- __MACOSX/Code_Muscle_Identification_Evaluation/._2D_CNN_Evaluation_Script.ipynb
- Code_Muscle_Identification_Evaluation/RF_feature_engineered_model_pretrained.joblib
- Code_Muscle_Identification_Evaluation/mep_data_class_feature_extension.py
- __MACOSX/Code_Muscle_Identification_Evaluation/._mep_data_class_feature_extension.py
- Code_Muscle_Identification_Evaluation/2dcnn_model_pretrained.h5
- __MACOSX/Code_Muscle_Identification_Evaluation/._2dcnn_model_pretrained.h5
- Code_Muscle_Identification_Evaluation/00_README.txt
- __MACOSX/Code_Muscle_Identification_Evaluation/._00_README.txt
