# Supplementary material for: Explainable AI for Intraoperative Motor-Evoked Potential Muscle Classification in Neurosurgery: Bicentric Retrospective Study
Source: J Med Internet Res. 2025 Mar 24;27:e63937. doi: 10.2196/63937 (PMC11976170; doi:10.2196/63937)
Supplement: Multimedia Appendix 4 [file jmir_v27i1e63937_app4.zip › Code_Muscle_Identification_Evaluation/Random_Forest_Testing_Script.ipynb]

# %% [markdown]
### Random Forest Testing Script

This script demonstrates how to preprocess data and evaluate a pretrained Random Forest model. Users can utilize this script to test the model on their datasets.

### Workflow:
1. **Preprocessing:** Filtering, normalizing, and feature engineering are performed on the dataset.
2. **Loading Pretrained Model:** The pretrained model is loaded using `joblib`.
3. **Testing:** The script evaluates the model on the test dataset and reports accuracy metrics.
   Additionally, confusion matrices are plotted for better visualization of the results.

### Instructions:
- Ensure the pretrained model file (`random_forest_model.joblib`) is in the same direcßtory as this script.
- Adjust the dataset path in the data loading section to match your dataset.


# %% [markdown]
### Import Libraries

# %% [code]
import os
import pandas as pd
import numpy as np
from sklearn.preprocessing import normalize
import joblib
from sklearn.metrics import accuracy_score, confusion_matrix
import matplotlib.pyplot as plt
import seaborn as sns

# %% [markdown]
### Data Import and Preprocessing Function

# %% [code]
def load_and_preprocess_data():
    """
    This function loads and preprocesses the dataset for testing.

    Steps:
    1. Load the dataset from the specified file path.
    2. Apply filtering to retain signals within the specified frequency range.
    3. Normalize the data to standardize feature scales.
    4. Generate the required features for model evaluation.
    5. Select specific features for testing.
    6. Drop any rows with NaN values.

    Returns:
        X (ndarray): Preprocessed feature matrix.
        y (ndarray): Corresponding labels.
    """
    # Load datasets (adjust paths to your files)
    from mep_data_class_feature_extension import mep_data_processing

    print("Loading and preprocessing dataset...")
    data = mep_data_processing()
    data.load('/path/to/your_data.pkl')  # Replace with the path to your dataset.

    # Preprocessing
    data.filter_all([0.5, 1000])
    data.normalize()
    data.features()

    # Selecting features
    selected_features = [1, 3, 6, 7, 8]
    X = data.X[:, selected_features]
    y = data.y

    # Drop NaNs
    X = X[~np.isnan(X[:, -1])]
    y = y[~np.isnan(X[:, -1])]

    print("Dataset preprocessing complete.")
    return X, y

# %% [markdown]
### Load Pretrained Model

# %% [code]
model_path = '/path/to/your_pretrained_model.joblib'  # Replace with the actual path to your pretrained model file.
if not os.path.exists(model_path):
    raise FileNotFoundError(f"The pretrained model file '{model_path}' was not found. Ensure it is in the correct directory.")

print("Loading pretrained Random Forest model...")
rf_model = joblib.load(model_path)
print("Pretrained Random Forest model loaded successfully.")

# %% [markdown]
### Testing the Model

# %% [code]
print("Starting model evaluation...")
X, y = load_and_preprocess_data()

# Evaluate on the provided dataset
predictions = rf_model.predict(X)
accuracy = accuracy_score(y, predictions)
print(f"Test accuracy: {accuracy:.2f}")

# Plot Normalized Confusion Matrix
# Visualize the performance of the model using a confusion matrix.
cm = confusion_matrix(y, predictions, normalize='true')
plt.figure(figsize=(10, 7))
sns.heatmap(cm, annot=True, fmt='.0%', cmap='inferno_r', vmin=0, vmax=1)
plt.xlabel('Predicted Labels')
plt.ylabel('True Labels')
plt.title('Normalized Confusion Matrix')
plt.show()

print("Model evaluation complete.")
