# Supplementary material for: Explainable AI for Intraoperative Motor-Evoked Potential Muscle Classification in Neurosurgery: Bicentric Retrospective Study
Source: J Med Internet Res. 2025 Mar 24;27:e63937. doi: 10.2196/63937 (PMC11976170; doi:10.2196/63937)
Supplement: Multimedia Appendix 4 [file jmir_v27i1e63937_app4.zip › Code_Muscle_Identification_Evaluation/2D_CNN_Evaluation_Script.ipynb]

# %% [markdown]
### 2D CNN Model Evaluation Script

This script demonstrates how to evaluate a pretrained 2D CNN model on a provided dataset.

### Workflow:
1. **Load Pretrained Model:** Load the provided pretrained model using Keras.
2. **Prepare Dataset:** Ensure your dataset is preprocessed and reshaped to match the input dimensions of the model.
3. **Evaluate the Model:** Use the pretrained model to generate predictions and calculate performance metrics.
4. **Visualize Results:** Generate a confusion matrix to visualize the performance of the model.

### Instructions:
- Replace the dataset path with the path to your data.
- Ensure the pretrained model file (`2dcnn_model_pretrained.h5`) is in the same directory as this script.


# %% [markdown]
### Import Libraries

# %% [code]
import os
import numpy as np
import matplotlib.pyplot as plt
import seaborn as sns
from tensorflow.keras.models import load_model
from sklearn.metrics import accuracy_score, confusion_matrix


# %% [markdown]
### Load Pretrained Model

# %% [code]
model_path = '2dcnn_model_pretrained.h5'  # Replace with the actual path to your pretrained model file.
if not os.path.exists(model_path):
    raise FileNotFoundError(f"The pretrained model file '{model_path}' was not found.")

print("Loading pretrained 2D CNN model...")
model = load_model(model_path)
print("Pretrained 2D CNN model loaded successfully.")

# %% [markdown]
### Prepare Your Data

# %% [code]
def preprocess_data(data_path):
    """
    Load and preprocess data for evaluation.

    Args:
        data_path (str): Path to the dataset.

    Returns:
        X (numpy.ndarray): Preprocessed feature matrix.
        y (numpy.ndarray): Corresponding labels.
    """
    print("Loading and preprocessing dataset...")
    # Replace this with the actual code to load and preprocess your dataset
    X = np.load(data_path + '_X.npy')
    y = np.load(data_path + '_y.npy')

    # Reshape the data to match the input shape of the model
    X = X.reshape(X.shape[0], X.shape[1], X.shape[2], 1)

    print("Dataset preprocessing complete.")
    return X, y

data_path = '/path/to/your_data'  # Replace with the path to your dataset (excluding file extensions).
X, y = preprocess_data(data_path)

# %% [markdown]
### Evaluate the Model

# %% [code]
print("Starting model evaluation...")

# Generate predictions
predictions = model.predict(X)
predicted_classes = np.argmax(predictions, axis=1)
true_classes = np.argmax(y, axis=1)

# Calculate accuracy
accuracy = accuracy_score(true_classes, predicted_classes)
print(f"Test accuracy: {accuracy:.2f}")

# %% [markdown]
### Visualize Results with a Confusion Matrix

# %% [code]
# Generate confusion matrix
cm = confusion_matrix(true_classes, predicted_classes, normalize='true')

# Plot the confusion matrix
plt.figure(figsize=(10, 7))
sns.heatmap(cm, annot=True, fmt='.2%', cmap='Blues', xticklabels=['Class 1', 'Class 2', 'Class 3', 'Class 4'], yticklabels=['Class 1', 'Class 2', 'Class 3', 'Class 4'])
plt.xlabel('Predicted Labels')
plt.ylabel('True Labels')
plt.title('Normalized Confusion Matrix')
plt.show()

print("Model evaluation and visualization complete.")
