# Supplementary material for: Explainable AI for Intraoperative Motor-Evoked Potential Muscle Classification in Neurosurgery: Bicentric Retrospective Study
Source: J Med Internet Res. 2025 Mar 24;27:e63937. doi: 10.2196/63937 (PMC11976170; doi:10.2196/63937)
Supplement: Multimedia Appendix 4 [file jmir_v27i1e63937_app4.zip › Code_Muscle_Identification_Evaluation/mep_data_class_feature_extension.py]

try:
    from inomed_beta.inoPatientData import *
except:
    print('Could not import inomed_beta')
import os
import matplotlib.pyplot as plt
import pandas as pd
import numpy as np
from scipy import signal
from scipy.fftpack import fft, fftfreq
import pickle
from datetime import datetime
from tqdm import tqdm
from scipy import signal
from scipy.fftpack import fft, fftfreq
import numpy as np
from scipy.stats import entropy
from scipy.signal import welch
import time


class mep_data_processing:
    
    """
    Authors: Jonathan Wermelinger and Qendresa Parduzi
    A class used to extract/load and preprocess the data for IOM ML.

    Parameters:
    ----------
    trace_id: np.array (1-dimensional)
        The trace ID of each individual trace.
    X: np.array (2-dimensional)
        The MEP data (time series).
    y: np.array (1-dimensional)
        The muscle labels. 0=EXT, 1=APB, 2=TA, 3=AH.
    side: np.array (1-dimensional)
        The side of recording. 0=left, 1=right.
    I: np.array (1-dimensional)
        Stimulation intensity.
    stim_site: list
        The label of the stimulation site.
    groups: np.array (1-dimensional)
        The patient IDs.
    N: int
        Number of time points in a single MEP.
    cutoff_to5: int
        The cutoff at the beginning of the signal to get rid of the train of 5 stimulation artifact.
    filter_band: int or 2-element list
        The bandpass filter applied to the MEPs for the preselection.
    sf: int
        The sampling frequency.
    coeff_std_peaks: int
        The coefficient multiplying the standard deviation of the MEP for peak detection (during preselection).
    coeff_std_on_end: int
        The coefficient multiplying the standard deviation of the MEP for onset and end of signal detection (during preselection).
    max_numb_peaks: int
        Maximum number of peaks allowed to still count as an MEP (preselection).
    max_duration_on_end: int
        Maximum duration (in ms) from onset to end of signal allowed to still count as an MEP (preselection).
    max_duration_peaks: int
        Maximum duration (in ms) from first to last peak allowed to still count as an MEP (preselection).
    delay: float
        The delay introduced when filtering the signals.
    filtered: Boolean
        Whether the data is filtered or not.
    preselected: Boolean
        Whether the data is preselected or not.
    """
    
    def __init__(self):
        self.trace_id = []
        self.X = []
        self.y = []
        self.side = []
        self.I = []
        self.stim_site = []
        self.groups = []
        self.N = 2000
        self.cutoff_to5 = 400
        self.filter_band = [0.5,300]
        self.sf = 20000
        self.coeff_std_peaks = 2
        self.coeff_std_on_end = 1
        self.max_numb_peaks = 8
        self.max_duration_on_end = 40
        self.max_duration_peaks = 35
        self.delay = []
        self.filtered = False
        self.preselected = False
    
    def info(self):
        if type(self.X) == np.ndarray:
            print('X shape:',self.X.shape)
        elif self.X == []:
            print('X empty.')
        else:
            print(type(self.X))
        ################################
        if type(self.y) == np.ndarray:
            print('y shape:',self.y.shape)
            print('   EXT:',len(np.where(self.y==0)[0]))
            print('   APB:',len(np.where(self.y==1)[0]))
            print('   TA:',len(np.where(self.y==2)[0]))
            print('   AH:',len(np.where(self.y==3)[0]))
        elif self.y == []:
            print('y empty.')
        else:
            print(type(self.y))
        ################################
        if type(self.side) == np.ndarray:
            print('side shape:',self.side.shape)
            print('   Left:',len(np.where(self.side==0)[0]))
            print('   Right:',len(np.where(self.side==1)[0]))
        elif self.side == []:
            print('side empty.')
        else:
            print(type(self.side))
        ################################
        if type(self.I) == np.ndarray:
            print('I shape:',self.I.shape)
        elif self.I == []:
            print('I empty.')
        else:
            print(type(self.I))
        ################################
        if type(self.stim_site) == list:
            print('stim_site length:',len(self.stim_site))
            already_printed = []
            for i in self.stim_site:
                if i not in already_printed:
                    print('   ',i)
                    already_printed.append(i)
        elif self.stim_site == []:
            print('stim_site empty.')
        else:
            print(type(self.stim_site))
        ################################
        if type(self.groups) == np.ndarray:
            print('groups shape:',self.groups.shape)
            print('   Number of patients:',len(np.unique(self.groups)))
        elif self.groups == []:
            print('groups empty.')
        else:
            print(type(self.groups))
        ##########################
        print('N:',self.N)
        print('To5 cutoff:',self.cutoff_to5)
        print('Filter band:',self.filter_band)
        print('Sampling frequency:',self.sf)
        print('std peaks coefficient:',self.coeff_std_peaks)
        print('std onset and end latency coefficient:',self.coeff_std_on_end)
        print('Maximum number of peaks:',self.max_numb_peaks)
        print('Maximum duration from onset to end:',self.max_duration_on_end)
        print('Maximum duration from first to last peak:',self.max_duration_peaks)
        if self.preselected:
            print('Data has been preselected.')
        if self.filtered:
            print('Data is filtered.')
            print('Delay:',self.delay)
        
    
    def extract(self,rootdir): # rootdir can be either the name of the folder to parse, or a (list of) path(s) to a database file
        if type(rootdir)==list:
            list_pat = rootdir
        elif type(rootdir)==str and '.db' in rootdir:
            list_pat = [rootdir]
        else:
            list_pat = []
            for subdir, dirs, files in os.walk(rootdir): # find all the database files in this folder (and its subfolders)
                for file in files:
                    path_to_file = os.path.join(subdir, file)
                    filename, file_extension = os.path.splitext(path_to_file)
                    if file_extension == '.db':
                        list_pat.append(path_to_file)
        # list_pat is the list with all the database file paths
        ######################################
        print('--------')
        print('Number of patients:',len(list_pat))
        print('--------')
        print('Load patient data')
        print('--------')
        ipd = {}
        recordsMEPt = {}
        list_pat_def = []
        # Using inomed (or inomed_beta) package to load all the patient data
        for j, name in enumerate(list_pat):
            print(j,name)
            try:
                ipd[name] = inoPatientData(name) # Loads all the metadata
                recordsMEPt[name] = ipd[name].getRecords(mType='MEPt')  # Loads all MEP data
                list_pat_def.append(name)
            except:
                print('ERROR:',j,name)
        #######################################
        print('--------')
        print('Store patient data in arrays')
        print('--------')
        pat_key_list = []
        j = 0
        for ii, name in enumerate(list_pat_def): # Parsing through patients
            try:
                key = str(ii) + ' ' + name + ' ' + str(len(recordsMEPt[name]))
                print(key)
                pat_key_list.append(key)
                for recMEP in recordsMEPt[name]: # Parse through recordings
                    #x = recMEP.getXtime()
                    data = recMEP.getData() # Get the data (MEP)
                    stim_param = ipd[name].getStim(recMEP.id) # Get stimulation parameters
                    for i in range(len(recMEP.activeElectrode)): # Parse through different muscles
                        if "Extensor" in recMEP.activeElectrode[i]:
                            if j == 0: # If j==0, it's the first recording.
                                trace_id = j
                                X = data[i][:self.N]
                                y = 0
                                if ' li' in recMEP.activeElectrode[i] or ' L' in recMEP.activeElectrode[i]:
                                    side = 0
                                elif ' re' in recMEP.activeElectrode[i] or ' R' in recMEP.activeElectrode[i]:
                                    side = 1
                                else:
                                    side = np.NaN
                                I = stim_param.current
                                stim_site = [stim_param.site]
                                groups = ii
                            else: # If not, the next recording gets added onto the existing data matrix (or array)
                                trace_id = np.hstack([trace_id,[j]])
                                X = np.vstack([X,data[i][:self.N]])
                                y = np.hstack([y,[0]])
                                if ' li' in recMEP.activeElectrode[i] or ' L' in recMEP.activeElectrode[i]:
                                    side = np.hstack([side,[0]])
                                elif ' re' in recMEP.activeElectrode[i] or ' R' in recMEP.activeElectrode[i]:
                                    side = np.hstack([side,[1]])
                                else:
                                    side = np.hstack([side,[np.NaN]])
                                I = np.hstack([I,[stim_param.current]])
                                stim_site = stim_site + [stim_param.site]
                                groups = np.hstack([groups,[ii]])
                            j += 1
                        if "Thenar" in recMEP.activeElectrode[i]: #select the muscle
                            if j == 0:
                                trace_id = j
                                X = data[i][:self.N]
                                y = 1
                                if ' li' in recMEP.activeElectrode[i] or ' L' in recMEP.activeElectrode[i]:
                                    side = 0
                                elif ' re' in recMEP.activeElectrode[i] or ' R' in recMEP.activeElectrode[i]:
                                    side = 1
                                else:
                                    side = np.NaN
                                I = stim_param.current
                                stim_site = [stim_param.site]
                                groups = ii
                            else:
                                trace_id = np.hstack([trace_id,[j]])
                                X = np.vstack([X,data[i][:self.N]])
                                y = np.hstack([y,[1]])
                                if ' li' in recMEP.activeElectrode[i] or ' L' in recMEP.activeElectrode[i]:
                                    side = np.hstack([side,[0]])
                                elif ' re' in recMEP.activeElectrode[i] or ' R' in recMEP.activeElectrode[i]:
                                    side = np.hstack([side,[1]])
                                else:
                                    side = np.hstack([side,[np.NaN]])
                                I = np.hstack([I,[stim_param.current]])
                                stim_site = stim_site + [stim_param.site]
                                groups = np.hstack([groups,[ii]])
                            j += 1
                        if "Tib" in recMEP.activeElectrode[i]:
                            if j == 0:
                                trace_id = j
                                X = data[i][:self.N]
                                y = 2
                                if ' li' in recMEP.activeElectrode[i] or ' L' in recMEP.activeElectrode[i]:
                                    side = 0
                                elif ' re' in recMEP.activeElectrode[i] or ' R' in recMEP.activeElectrode[i]:
                                    side = 1
                                else:
                                    side = np.NaN
                                I = stim_param.current
                                stim_site = [stim_param.site]
                                stim_site = stim_site + [stim_param.site]
                                groups = ii
                            else:
                                trace_id = np.hstack([trace_id,[j]])
                                X = np.vstack([X,data[i][:self.N]])
                                y = np.hstack([y,[2]])
                                if ' li' in recMEP.activeElectrode[i] or ' L' in recMEP.activeElectrode[i]:
                                    side = np.hstack([side,[0]])
                                elif ' re' in recMEP.activeElectrode[i] or ' R' in recMEP.activeElectrode[i]:
                                    side = np.hstack([side,[1]])
                                else:
                                    side = np.hstack([side,[np.NaN]])
                                I = np.hstack([I,[stim_param.current]])
                                stim_site = stim_site + [stim_param.site]
                                groups = np.hstack([groups,[ii]])
                            j += 1
                        if "Abd" in recMEP.activeElectrode[i]:
                            if j == 0:
                                trace_id = j
                                X = data[i][:self.N]
                                y = 3
                                if ' li' in recMEP.activeElectrode[i] or ' L' in recMEP.activeElectrode[i]:
                                    side = 0
                                elif ' re' in recMEP.activeElectrode[i] or ' R' in recMEP.activeElectrode[i]:
                                    side = 1
                                else:
                                    side = np.NaN
                                I = stim_param.current
                                stim_site = [stim_param.site]
                                groups = ii
                            else:
                                trace_id = np.hstack([trace_id,[j]])
                                X = np.vstack([X,data[i][:self.N]])
                                y = np.hstack([y,[3]])
                                if ' li' in recMEP.activeElectrode[i] or ' L' in recMEP.activeElectrode[i]:
                                    side = np.hstack([side,[0]])
                                elif ' re' in recMEP.activeElectrode[i] or ' R' in recMEP.activeElectrode[i]:
                                    side = np.hstack([side,[1]])
                                else:
                                    side = np.hstack([side,[np.NaN]])
                                I = np.hstack([I,[stim_param.current]])
                                stim_site = stim_site + [stim_param.site]
                                groups = np.hstack([groups,[ii]])
                            j += 1
            except:
                print('ERROR:',ii,name,len(recordsMEPt[name]))
        ####################################
        self.trace_id = trace_id
        self.X = X
        self.y = y
        self.side = side
        self.I = I
        self.stim_site = stim_site
        self.groups = groups
        ####################################
        print('------------------')
        print('X shape:',X.shape)
        print('y shape:',y.shape)
        print('side shape:',side.shape)
        print('I shape:',I.shape)
        print('stim_site length:',len(stim_site))
        print('groups shape:',groups.shape)
        print('------------------')
        print('EXT:',len(np.where(y==0)[0]))
        print('APB:',len(np.where(y==1)[0]))
        print('TA:',len(np.where(y==2)[0]))
        print('AH:',len(np.where(y==3)[0]))
        print('------------------')
        print('Left:',len(np.where(side==0)[0]))
        print('Right:',len(np.where(side==1)[0]))
        ###################################
        timestamp = datetime.now().strftime("%Y%m%d_%H%M%S")
        filename = f'{timestamp}_patient_key_list.txt'
        with open(filename, 'w') as f:
            for item in pat_key_list:
                # write each item on a new line
                f.write("%s\n" % item)
    
    def save(self,path):
        with open(path, 'wb') as f:
            pickle.dump((self.trace_id, self.X, self.y, self.side, self.I, self.stim_site, self.groups), f)
    
    
    def load(self,path):
        try:
            with open(path, 'rb') as f:
                self.trace_id, self.X, self.y, self.side, self.I, self.stim_site, self.groups = pickle.load(f)
            self.filtered = False
            if 'preselected' in path:
                self.preselected = True
            else:
                self.preselected = False
        except ValueError:
            with open(path, 'rb') as f:
                self.X, self.y, self.I, self.groups = pickle.load(f)
            self.filtered = False
            if 'preselected' in path:
                self.preselected = True
            else:
                self.preselected = False
        except:
            print('Error while loading data. Please check the path.')
        
         
    def add(self,path): # path to pickle file with old data
        if self.X == []:
            print('Error: X is empty, no data to add to.')
        else:
            try:
                with open(path, 'rb') as f:
                    trace_id_old, X_old, y_old, side_old, I_old, stim_site_old, groups_old = pickle.load(f)
                if self.trace_id == []:
                    print('Careful, trace_id was empty.')
                if self.side == []:
                    print('Careful, side was empty.')
                if self.stim_site == []:
                    print('Careful, stim_site was empty.')
                # Add loaded data to current data
                max_id = np.max(self.trace_id)
                trace_id_old = trace_id_old + max_id + 1
                self.trace_id = np.hstack([self.trace_id,trace_id_old])
                self.X = np.vstack([self.X,X_old])
                self.y = np.hstack([self.y,y_old])
                self.side = np.hstack([self.side,side_old])
                self.I = np.hstack([self.I,I_old])
                self.stim_site = self.stim_site + stim_site_old
                max_pat = np.max(self.groups)
                groups_old = groups_old + max_pat + 1
                self.groups = np.hstack([self.groups,groups_old])
            except:
                with open(path, 'rb') as f:
                    X_old, y_old, I_old, groups_old = pickle.load(f)
                # Add loaded data to current data
                self.X = np.vstack([self.X,X_old])
                self.y = np.hstack([self.y,y_old])
                self.I = np.hstack([self.I,I_old])
                max_pat = np.max(self.groups)
                groups_old = groups_old + max_pat + 1
                self.groups = np.hstack([self.groups,groups_old])
                if self.trace_id != []:
                    print('Careful, trace_id has not been added.')
                if self.side != []:
                    print('Careful, side has not been added.')
                if self.stim_site != []:
                    print('Careful, stim_site has not been added.')
                 

    def preselect(self):
        if self.X == []:
            print('Error: X is empty, no data to add to.')
        else:
            ind = []
            for i in tqdm(range(self.X.shape[0])): #Loop through number of patients
                    if self.latency_test(self.X[i,:]): #If the signal contains no MEP, the index is appended
                        ind.append(i)
            self.trace_id = np.delete(self.trace_id,ind,0)
            self.X = np.delete(self.X,ind,0) 
            self.y = np.delete(self.y,ind,0)
            self.side = np.delete(self.side,ind,0)
            self.I = np.delete(self.I,ind,0)
            temp_stim_site_list = []
            for i in range(len(self.stim_site)):
                if i not in ind:
                    temp_stim_site_list.append(self.stim_site[i])
            self.stim_site = temp_stim_site_list
            self.groups = np.delete(self.groups,ind,0)
            self.X = self.X[:,self.cutoff_to5:] #Remove the To5
            print('------------------')
            print('trace_id shape:',self.trace_id.shape)
            print('X shape:',self.X.shape)
            print('y shape:',self.y.shape)
            print('side shape:',self.side.shape)
            print('I shape:',self.I.shape)
            print('stim_site length:',len(self.stim_site))
            print('groups shape:',self.groups.shape)
            print('------------------')
            self.preselected = True

    def latency_test(self,data):
        #Simple test whether data contains an MEP
        filtered, delay = self.FIR_filter(data,self.sf,self.filter_band)
        std = np.std(filtered[self.cutoff_to5:]) #Start at cutoff_to5, after To5
        peak_lat = 0
        start = 0
        ms = 20 # 20 timepoints corresponds to 1ms
        end = len(filtered)
        #If the data contains at least one peak and not more than 10 peaks, it is considered to be an MEP
        #From experience, with this simple algorithm, if a signal contains only noise, it will usually have more than 10 peaks
        #However, it will not eliminate all noise -> to be improved
        mean = np.mean(filtered[-100:])
        std = np.std(filtered)
        i = 0
        for l in range(self.cutoff_to5,len(filtered)):
            if filtered[l] > mean + self.coeff_std_on_end*std or \
            filtered[l] < mean - self.coeff_std_on_end*std :
                if i == 0:
                    start = l-ms
                    i += 1
        i = 0
        for l in range(0,len(filtered)-self.cutoff_to5):
            if filtered[-l] > mean + self.coeff_std_on_end*std or \
            filtered[-l] < mean - self.coeff_std_on_end*std:
                if i == 0:
                    end = len(filtered)-l+ms
                    i += 1
        duration = end - start
        peaks = signal.find_peaks(filtered[self.cutoff_to5:], \
                                  prominence=self.coeff_std_peaks*std)[0]
        if len(peaks) > 0 and len(peaks) < self.max_numb_peaks:
            peak_lat = peaks[0] + self.cutoff_to5 #Setting the peak latency.
            start_peak = peaks[0]
            end_peak = peaks[-1]
            duration_peaks = peaks[-1] - peaks[0]
        else:
            duration_peaks = len(filtered)
        if peak_lat == 0 or duration > self.max_duration_on_end*ms or \
        duration_peaks > self.max_duration_peaks*ms:
            return True
        else:
            return False

    def FIR_filter(self,data,sample_rate,cutoff_hz):
        nyq_rate = sample_rate / 2.0 # The Nyquist rate of the signal.
        # The desired width of the transition from pass to stop,
        # relative to the Nyquist rate.  We'll design the filter
        # with a 5 Hz transition width.
        width = 700.0/nyq_rate 
        ripple_db = 60.0 # The desired attenuation in the stop band, in dB.
        N, beta = signal.kaiserord(ripple_db, width) # Compute the order and Kaiser parameter for the FIR filter.
        try: # Use firwin with a Kaiser window to create a bandpass FIR filter.
            cutoff_hz1 = tuple(co/nyq_rate for co in cutoff_hz)
            band = 1
        except: # Use firwin with a Kaiser window to create a lowpass FIR filter.
            cutoff_hz1 = cutoff_hz/nyq_rate
            band = 0
        if band == 1:
            taps = signal.firwin(N, cutoff_hz1, window=('kaiser', beta), pass_zero='bandpass')
        elif band == 0:
            taps = signal.firwin(N, cutoff_hz1, window=('kaiser', beta), pass_zero='lowpass')    
        filtered = signal.lfilter(taps, 1.0, data) # Use lfilter to filter x with the FIR filter.
        #filtered_xx = signal.filtfilt(taps, 1.0, x)
        delay = 0.5 * (N-1) / sample_rate * 1000 # The phase delay of the filtered signal (formula for FIR filter).
        return filtered, delay
    
    def normalize(self):
        for i in np.unique(self.groups):
            indices = np.where(self.groups==i)[0]
            max_val = np.max(np.abs(self.X[indices,:]))
            self.X[indices,:] = self.X[indices,:]/max_val
    
    def filter_all(self,freq):
        for i in range(self.X.shape[0]):
            self.X[i,:], self.delay = self.FIR_filter(self.X[i,:],self.sf,freq)
        self.filtered = True
    
    #### New code here #########

    def calculate_spectral_entropy(self, signal, sf):
        """
        Calculate the spectral entropy of a signal given its sampling frequency.
        """
        # Correctly call the welch function
        freqs, psd = welch(signal, sf)
        psd_norm = psd / np.sum(psd)  # Normalize the power spectrum
        return entropy(psd_norm)


    def calculate_band_power(self, signal, sf, band):
        """
        Calculate the band power of specific frequency bands of a signal.
        """
        # Correctly call the welch function
        freqs, psd = welch(signal, sf)
        freq_mask = (freqs >= band[0]) & (freqs <= band[1])
        return np.sum(psd[freq_mask])


    def add_interaction_and_polynomial_features(self, X_feat):
        """
        Add interaction and polynomial (squared) features to the feature matrix.
        Adjust the indices according to your feature matrix layout.
        """
        # Example: Interaction between feature 0 (onset latency) and feature 7 (main frequency)
        interaction_feature = X_feat[:, 1] * X_feat[:, 7]
        # Example: Square of feature 0 (peak latency)
        polynomial_feature = X_feat[:, 1] ** 2
        
        # Example: Square of feature 7 (main frequency)
        polynomial_feature2 = X_feat[:, 7] ** 2
        
        # Add these features to your feature matrix. Make sure to adjust your matrix size accordingly.
        # This is just a placeholder operation. You'll need to implement the actual concatenation.
        return np.column_stack((X_feat, interaction_feature, polynomial_feature, polynomial_feature2))

    
    def features(self,normalize=False):
        start_time = time.time()
        
        if self.X.shape[1] == 9:
            print('Features have already been extracted.')
        else:
            if not self.filtered: # If the data is not filtered, then filter all (because otherwise peak detection is not adequate)
                print('Filtering')
                self.filter_all(self.filter_band)
            X_feat = np.ndarray(shape=(self.X.shape[0],9))
            ms = 20 # 20 time points correspond to 1ms
            print('Extracting features')
            
            for i in tqdm(range(self.X.shape[0])):
                data = self.X[i,:]
                if self.preselected:
                    cut = self.cutoff_to5
                else:
                    cut = 0
                N = len(data)
                #Mean of the "noise"
                v_mean = np.mean(data[-100:])
                std = np.std(data)
                iii = 0
                onset_lat = 0
                #Determining onset latency as the point where the signal crosses the mean +/- 2*std
                for k in range(len(data)):
                    if data[k] > v_mean + self.coeff_std_on_end*std and iii == 0:
                        onset_lat = (cut+k-ms)/ms
                        iii += 1
                    if data[k] < v_mean - self.coeff_std_on_end*std and iii == 0:
                        onset_lat = (cut+k-ms)/ms
                        iii += 1
                #Feature 0 Onset latency        
                X_feat[i,0] = onset_lat #Storing onset latency
                peak_lat = 0
                #Determining peak latency as the latency of the first peak with 2*std prominence
                peaks = signal.find_peaks(data,prominence=self.coeff_std_peaks*std)[0]
                if len(peaks) > 0 and len(peaks) < self.max_numb_peaks:
                    peak_lat = (cut+peaks[0])/ms
                    
                #Feature 1, Peak latency    
                X_feat[i,1] = peak_lat #Storing peak latency
                inverse = data[::-1]
                jjj = 0
                end_signal = len(inverse)
                #Determining the end of the signal as the onset latency of the invered signal
                for k in range(len(inverse)):
                    if inverse[k] > v_mean + self.coeff_std_on_end*std and jjj == 0:
                        end_signal = (len(inverse)-k+ms)/ms
                        jjj += 1
                    if inverse[k] < v_mean - self.coeff_std_on_end*std and jjj == 0:
                        end_signal = (len(inverse)-k+ms)/ms
                        jjj += 1
                #Feature 3-5         
                X_feat[i,2] = end_signal #Store the end of the signal
                X_feat[i,3] = np.max(data) #Store the maximum of the signal
                X_feat[i,4] = np.min(data) #Store the minimum of the signal
                X_feat[i,5] = np.trapz(np.sqrt(data**2),dx=0.05) #Store the square root of the AUC of the square of the signal
                
                #Feature 6 Number of peaks
                
                if len(peaks) < self.max_numb_peaks:
                    X_feat[i,6] = len(peaks) #Store the number of peaks
                else:
                    X_feat[i,6] = 0 #If there are more peaks than max_numb_peaks, we set it to 0
                    #If preselection has occurred, there should be no signals with 0 peaks (except if signal is not filtered).
                
                #Feature 7
                T = 1.0/self.sf
                yf = fft(data)[:N//2]
                xf = fftfreq(N,T)[:N//2]
                main_freq = xf[np.argmax(np.abs(yf)[:len(xf)//2])]
                X_feat[i,7] = main_freq # Main frequency of the signal
                
                
                #Feature 8 
                
                # Calculate the derivative within the interval of interest
                
                interval_signal = data[int(onset_lat*ms + ms - cut):int(peak_lat*ms +ms - cut +1)]
                if len(interval_signal) >0 :
                    derivative = np.gradient(interval_signal)
                else:
                    derivative = np.nan
                    
                X_feat[i, 8] = np.nanmean(derivative)
                
                
                # Additional features
                X_feat_extended = np.ndarray(shape=(self.X.shape[0], X_feat.shape[1] + 4))  # Adjust the size for new features
                X_feat_extended[:, :9] = X_feat  # Assuming the first 9 columns are your original features

                # Spectral Entropy (Feature 9)
                sf = self.sf  # Sampling frequency
                X_feat_extended[i, 9] = self.calculate_spectral_entropy(data, sf)

                # Band Power - Customize the band according to your needs (Feature 10)
                band = (8, 12)  # Example: Alpha band (8-12 Hz)
                X_feat_extended[i, 10] = self.calculate_band_power(data, sf, band)
                

                # Feature 11 could be another band power or any other derived feature
                band = (20, 30)  # Example: Beta band (20-30 Hz)
                X_feat_extended[i, 11] = self.calculate_band_power(data, sf, band)


                # Feature 12 could be another band power or any other derived feature
                band = (30, 60)  # Example: Beta band (20-30 Hz)
                X_feat_extended[i, 12] = self.calculate_band_power(data, sf, band)

                    
                # Normalize all the features per patient and per feature
                if normalize:
                    for j in np.unique(self.groups):
                        indices = np.where(self.groups==j)[0]
                        for k in range(X_feat.shape[1]):
                            max_val = np.max(np.abs(X_feat[indices,k]))
                            X_feat[indices,k] = X_feat[indices,k]/max_val

                # Interaction and Polynomial Features
                X_feat_final = self.add_interaction_and_polynomial_features(X_feat_extended)


            self.X = X_feat_final
    
    #def transform_tf(self):
        

"""
    def split(self):
        n_meps_train = np.sum(numb_meps_pre[train_sel,:])
        n_meps_test = np.sum(numb_meps_pre[test_sel,:])
        X_train = np.zeros([n_meps_train,1650])
        y_train = np.zeros(n_meps_train)
        groups_train = np.zeros(n_meps_train)
        X_test = np.zeros([n_meps_test,1650])
        y_test = np.zeros(n_meps_test)
        groups_test = np.zeros(n_meps_test)
        n_start = 0
        n_end = 0
        for i in train_sel:
            n_end += np.sum(numb_meps_pre[i,:])
            X_train[n_start:n_end,:] = X_pre[i,:np.sum(numb_meps_pre[i,:]),:]
            y_train[n_start:n_end] = y_pre[i,:np.sum(numb_meps_pre[i,:])].reshape(y_train[n_start:n_end].shape)
            groups_train[n_start:n_end] = i*np.ones(n_end-n_start)
            n_start += np.sum(numb_meps_pre[i,:])
        n_start = 0
        n_end = 0
        for i in test_sel:
            n_end += np.sum(numb_meps_pre[i,:])
            X_test[n_start:n_end,:] = X_pre[i,:np.sum(numb_meps_pre[i,:]),:]
            y_test[n_start:n_end] = y_pre[i,:np.sum(numb_meps_pre[i,:])].reshape(y_train[n_start:n_end].shape)
            groups_test[n_start:n_end] = i*np.ones(n_end-n_start)
            n_start += np.sum(numb_meps_pre[i,:])
        print('X train shape:',X_train.shape)
        print('y train shape:',y_train.shape)
        print('X test shape:',X_test.shape)
        print('y test shape:',y_test.shape)
        return X_train, y_train, X_test, y_test, groups_train, groups_test
    
    def normalize(self):
        X0 = np.copy(X)
        for i in np.unique(groups):
            indices = np.where(groups==i)[0]
            max_val = np.max(np.abs(X[indices,:]))
            X0[indices,:] = X[indices,:]/max_val
        return X0

    def augment(self):
"""   
