# Supplementary material for: Explainable AI for Intraoperative Motor-Evoked Potential Muscle Classification in Neurosurgery: Bicentric Retrospective Study
Source: J Med Internet Res. 2025 Mar 24;27:e63937. doi: 10.2196/63937 (PMC11976170; doi:10.2196/63937)
Supplement: Multimedia Appendix 4 [file jmir_v27i1e63937_app4.zip › Code_Muscle_Identification_Evaluation/00_README.txt]

# Muscle Identification Evaluation Framework

This folder provides resources for evaluating muscle identification models using both Random Forest and 2D Convolutional Neural Network (CNN) approaches. The framework includes pretrained models, evaluation scripts, and a data processing utility.

---

## Folder Contents

1. **Pretrained Models**
   - `random_forest_model.joblib`: A pretrained Random Forest model for muscle classification.
   - `2dcnn_model_pretrained.h5`: A pretrained 2D CNN model for muscle classification using time-frequency transformed data.

2. **Evaluation Scripts**
   - `Random_Forest_Testing_Script.ipynb`: A Jupyter Notebook for evaluating the Random Forest model.
   - `2D_CNN_Evaluation_Script.ipynb`: A Jupyter Notebook for evaluating the 2D CNN model.

3. **Data Processing Class**
   - `mep_data_class_feature_extension.py`: A Python module providing the `mep_data_processing` class to preprocess MEP data, extract features, and prepare data for evaluation.

4. **Sample Data**
   - Placeholder paths in the scripts (`/path/to/your_data`) for datasets.

---

## Instructions for Use

### Pretrained Models
- Place the pretrained models (`random_forest_model.joblib` and `2dcnn_model_pretrained.h5`) in the working directory.

### Evaluation Scripts
#### Random Forest Evaluation
1. Open `Random_Forest_Testing_Script.ipynb`.
2. Replace `/path/to/your_data.pkl` with the path to your dataset.
3. Run the notebook to:
   - Preprocess the data.
   - Load the pretrained Random Forest model.
   - Evaluate the model and view the results, including a confusion matrix.

#### 2D CNN Evaluation
1. Open `2D_CNN_Evaluation_Script.ipynb`.
2. Replace `/path/to/your_data` with the path to your dataset (as `.npy` files for features and labels).
3. Run the notebook to:
   - Load and preprocess the data.
   - Load the pretrained 2D CNN model.
   - Evaluate the model and visualize the results with a confusion matrix.

---

## Data Preprocessing
The `mep_data_processing` class handles data extraction, filtering, normalization, and feature engineering. Key methods include:
- `load`: Load MEP data from a pickle file.
- `filter_all`: Apply bandpass filtering to signals.
- `features`: Extract features like peak latency, frequency, and more.
- `normalize`: Normalize data across patients or groups.

Refer to `mep_data_class_feature_extension.py` for detailed documentation.

---

## Notes
- Ensure dependencies like `scikit-learn`, `tensorflow`, and `matplotlib` are installed.
- Adjust dataset paths in the scripts before running.

For questions or feedback, contact the authors: Qendresa Parduzi and Jonathan Wermelinger 
